# Supplementary material for: Uncertainties in deforestation emission baseline methodologies and implications for carbon markets
Source: Nat Commun. 2023 Dec 13;14:8277. doi: 10.1038/s41467-023-44127-9 (PMC10719246; doi:10.1038/s41467-023-44127-9)
Supplement: Supplementary file 4 — Supplementary Data 1 [file 41467_2023_44127_MOESM4_ESM.xlsx]

## Sheet: Metadata
SUPPLEMENTARY DATA 1
Uncertainties in deforestation emission baseline methodologies and implications for carbon markets
This file contains a summary of project details, methodology variables, and deforestation risk mapping variables and methods for VCS VM0015 Projects, Plan Vivo Projects, and UNFCCC FRL/FREL Submissions.

## Sheet: VCS VM0015 Projects
Project Name	Country	Project Details			Methodology Variables							Deforestation Risk Mapping
		Certificaiton Standard	Methodology Name	Project status	Crediting Period	Number of Crediting Years	Historical Reference Period	Number of Historical Reference Years	Carbon Pools	GHG sources	Forest Classes of LULC	Software	Projection of future deforestation location (risk map)	Factor Maps and Variables
Yellow Ipe Grouped REDD Project	Brazil	VCS	VM0015	Registered	1 March 2020 - 28 February 2050	30	2010 - 2019	10	•Aboveground tree biomass •Belowground biomass	Baseline Biomass burning: methane, nitrous oxide Project activity Biomass burning: methane, nitrous oxide	•Forest	Dinamica-EGO	Quantitative projection of future deforestation: •Simple linear regression: 𝑦=0.840497+0.000418∗𝑡 Projection of location of future deforestation: •Assign weightings to change agents (Weights of Evidence, Bayesian method)	•Euclidean distance from paved and unpaved roads •Sustainable use protected areas •Full protection protected areas •Rural settlements •Euclidean distance from water bodies •Euclidean distance from rivers •Euclidean distance from urban centres •Average altitude variation •Average slope variation
Maísa REDD+ Project	Brazil	VCS	VM0015	Registered	21 May 2012 - 21 May 2042	30	2000 - 2011	12	•Aboveground tree biomass •Aboveground non-tree biomass •Belowground biomass	NA	Remnant Forest (different phytophysiognomies of the ombrophilous forest)	IDRISI Selva	Land Change Modeler (LCM) (FIg 12 for model flowchart) Preparation of factor maps •Used an empirical approach •Relevance Weight IDRISI Selva •Assumption that deforestation tends to occur in areas closer to deforestation driver variables •Distance maps produced using DISTANCE algorithm of IDRISI Selva software Preparation of deforestation risk maps •Land Change Modeler (LCM) •SimWeight to calibrat…	•Distance to old deforestation •Distance to rivers •Distance to roads •Distance to communities •Distance to indigenous lands •Mask legal reserve •Empirical likelihood of deforestation in medium and large properties •Distance to Conservation Units •Mean elevation •Slope		Agents of deforestation White crops (plantation) Cattle ranching Oil palm Soybean and maize production
Ecomapua Amazon REDD Project (Project Description)	Brazil	VCS	VM0015	Registered	1 January 2003 - 31 December 2032	30	1993, 1994, 1995, 1999, 2001	NA	•Aboveground tree biomass •Belowground biomass	NA	•Riparian (Aluvial) Dense Tropical Rainforest	IDRISI Selva	Regression analysis: Non-linear logistical logit regression, using distance to currently deforested areas as predictor for probability of future deforestation Projection of the quantity and location of future deforestation: •Markov chains enabled the modelling of landscape dynamics based on a transition matrix •2 variables: 1) Transition probabilities, 2) current distribution of land states in ti…	•Distance to areas currently deforestated (regression analysis predictor of probability of future deforestation)
JARI/AMAPÁ REDD+ PROJECT	Brazil	VCS	VM0015	Registered	14 February 2011 - 14 February 2041	30	2000 - 2010	11	•Aboveground tree biomass •Aboveground non-tree biomass •Belowground biomass •Dead wood	NA	•Forest (Forest remnant area)	IDRISI Selva	Preparation of factor maps •Empirical approach •COST module of IDRISI Selva •Driver variable maps combined with elevation variance map •Assumption: deforestation tends to occur in more accessible areas and close to driver variables Preparation of deforestation risk maps •Land Change Modeler (LCM) •SimWeight to calibrate the model •Deforestation risk formula adapted from Sangermano et al. (2010) •…	•Accessibility of secondary roads •Accessibility of unprotected areas •Accessibility of villages •Accessibility of navigable rivers •Accessibility of Sustainable use Conservation Unit •Accessibility of Full Protection COnservation Unit •Accessibility of cities •Accessibility of settlements •Accessibility of main roads •Accessibility of communities •Accessibility of old deforestation •Elevation •E…
Fortaleza Ituxi REDD Project	Brazil	VCS	VM0015	Registered	12 December 2013 - 14 December 2043	30	15 December 2003 - 14 December 2013	10	•Aboveground tree biomass •Belowground biomass •Harvested wood products	Baseline and leakage belt Unplanned deforestation: carbon dioxide Biomass burning: methane Livestock emissions: methane, nitrous oxide Project area Forest management: carbon dioxide	•Forest land	IDRISI Selva	•Land Change Modeler (LCM) •Explanatory variables of model of neural networks were analysed •Sensitivity analysis "Jackknife" and Relative Operating Characteristic (ROC) was conducted to select model with best potential to explain the future of deforestation dynamics •Location analysis conducted to determine annual areas of deforestation	•Distance to old deforestation •Distance to main roads •Distance to secondary roads •Distance to hidrography •Distance to villages
Suruí Forest Carbon Project	Brazil	VCS	VM0015	Registered	9 June 2009 - 9 June 2038	30	2000 - 2009	10	•Aboveground tree biomass •Aboveground non-tree biomass •Belowground biomass •Wood products	NA	•Degraded Ombrophyllous Forest	Dinamica-EGO	Preparation of factor maps •Weight of Evidence, Bayesian method •9 variables were tested in pairs, using the contents of Cramer (V) and Joint Information Uncertainty (JIU). Preparation of risk maps for deforestation •Weight Ranges was used to calculate coefficient of weights of evidence Mapping of the location of future deforestation •Dinamica-EGO allocates deforestation on a time horizon of 30 y…	•Distance to village •Distance to prior deforestation •Distance to roads •Distance to urban areas •Types of vegetation
Pacajai REDD+ Project	Brazil	VCS	VM0015	Registered	1 January 2009 - 31 December 2048	40	1996 - 2008	12	•Aboveground biomass •Belowground biomass •Litter	Project Biomass burning: methane	Ombrophilous Forest Grassland Cropland	—	-	-
Manoa REDD+ Project	Brazil	VCS	VM0015	Registered	1 April 2012 - 31 March 2042	30	2000 - 2010	11	•Aboveground tree biomass •Belowground biomass	NA	•Forest (Remaining forest) •Disturbed vegetation in balance (deforested areas due to clearcutting and with vegetation type different from Ombrophylous Forest)	Dinamica-EGO	Preparation of factor maps •Empirical approach Development of deforestation risk maps •Weight of Evidence •Calculates the probability of transition from forest to deforested area in each pixel of the reference region Mapping of future deforestation location •Procedure of selecting pixels with higher risk of deforestation was automatically carried out	•Distance to former deforestation •Distance to roads and extension distance •Distance to settlements, private properties and conservation units •Vegetation type
The ARC REDD+ Project	Brazil	VCS	VM0015	Registered	1 April 2015 - 31 March 2045	30	2000 - 2014	15	•Aboveground tree biomass •Belowground biomass				-	-
RESEX Rio Preto-Jacundá REDD+ Project	Brazil	VCS	VM0015	Registered	1 October 2012 - 30 September 2042	30	2001 - 2011	10	•Aboveground tree biomass •Belowground biomass	NA	•Forest (Reminiscent forest area)	Dinamica-EGO	Preparation of factor maps •Empirical approach Preparation of maps of deforestation risks •Evidence weights method which calculates the probability of forest transition to deforested area in each pixel of the reference region Mapping of location of future deforestation •Proceudre of selecting pixels was conducted automatically	•Distance from old deforestation areas •Distance from roads •Vegetation type •Slope •Legal status of the area
Agrocortex REDD Project	Brazil	VCS	VM0015	Registered	1 July 2014 - 30 June 2044	30	1999 - 2013	15	•Aboveground tree biomass •Aboveground non-tree biomass •Belowground biomass •Harvested wood products	NA	•Dense Tropical Rainforest •Open Alluvial Rainforest with palm trees •Open Tropical Rainforest with palm trees •Open Tropical Rainforest with bamboo	IDRIS Selva	Projection of the quantity and location of future deforestation •Markov chains to model landscape dynamics based on transition matrix (ca_Markov model) •2 variables: 1) Transition probabilities: probability of each pixel of a specific class to change, and 2) Distribution of land states in time: landscape state at time of analysis •Cellular automatons implemented to fix problem of individual pixel…	•Distance to access roads •Distance to antrhopic areas •Distance to navigable rivers
Jari/Pará REDD+ Project	Brazil	VCS	VM0015	Registered	8 July 2014 - 7 July 2044	30	2000 - 2014	15	•Aboveground aboreal biomass •Aboveground non-aboreal biomass •Belowground biomass	NA	•Forest	TerrSet	Preparation of factor maps •Distance maps generated using DIST module of TerrSet Preparation of deforestation risk maps •Land Change Modeler (LCM) model •Similary Weight method (Sangermano et al., 2010) to calculate importance weight of variables Mapping of location of future deforestation •Mask of incentivies and restrictions, including effect of a hydroelectric plant that was to be constructed …	•Distance of deforestation increment •Distance from settlements •Distance from old deforestation •Distance from roads •Geology •Slope •Elevation of terrain •Hydrography distance •Distance from roads used by Grupo Jari
RMDLT Portel - Para REDD Project	Brazil	VCS	VM0015	Registered	From 1 January 2009	40	26 July 1996 - 11 July 2008 To project future deforestation, only classified images from 1996, 2004 and 2008 were used.	12	•Aboveground biomass •Belowground biomass •Litter	Project activity Biomass burning: methane	•Ombrophilous Forest	IDRISI Selva	Land Change Modeler (LCM) •Method of Similarity-Weighted Instance-based Machine Learning (Sim Weight •Calculate transition of Forest to Non-Forest Use of Markov Matrix	•Distance to official roads •Distance to non-official roads •Distance to Non-Forest •Distance to navigable rivers
Rio Anapu-Pacaja REDD Project	Brazil	VCS	VM0015	Registered	1 January 2016 - 31 December 2045	30	2000 - 2014	15	•Aboveground biomass •Belowground biomass •Litter	NA	•Forest (forest remnant)	TerrSet	Preparation of factor maps •DIST model of TerrSet to calcualte Euclidean distance of each variable of origin Preparation of deforestation risk maps •Land Change Modeler (LCM) •Similarity Weight used to identify importance of factors variables for the occurrence of deforestation (Sangermano et al., 2010) Mapping of the locations of future deforestation •The whole historical period of the project (…	•Distance of deforestation increment cells within historical period •Distance of INCRA settlements •Distance from cumulative deforestation up to 2000 •Average declivity per pixel of 100x100 meters •Average elevation per pixel of 100x100 meters •Distance from official and unofficial roads
Reduced Emissions from Deforestation and Degradation in Keo Seima Wildlife Sanctuary	Cambodia	VCS	VM0015	Registered	1 January 2010 - 31 December 2069	60	1 January 1998 - 31 December 2009	12	•Aboveground tree biomass •Belowground biomass •Deadwood	Project activity Biomass burning: methane	•Dense Forest •Open Forest	NA	Logistic regression approach Generalised Linear Model (GLM) with bionial or quasibinomial errors
Scheme of Compensation for Ecosystem Services for Forest Management and Conservation of Water Sources in the Jurisdiction of CORPOCHIVOR	Colombia	VCS	VM0015	Registered	11 April 2014 - 11 April 2044	30	2000 - 2014	15	•Aboveground tree biomass •Aboveground non-tree biomass •Belowground biomass	NA	•Moist montane forest •Moist lower-montane forest •Moist pre-montane forest •Moist tropical forest •Wet montane forest •Wet lower-montane forest •Wet pre-montane forest •Wet tropical forest •Montane rainforest •Pre-montane rainforest •Dry lower-montane forest	Dinamica-EGO	Unable to find supporting document titled "Future deforestation methodology"	•Distance categories of paved and unpaved roads •Distance categories to population centres •Distance to mining operations •Categories of land surface gradient •Categories from the Digital Elevation Model
Bale Mountains Eco-region REDD+ project	Ethiopia	VCS	VM0015	Registered	1 January 2012 - 31 December 2031	20	2000 - 2011 3 historical time periods: 2000 - 2005 2005 - 2009 2009 - 2011	12	•Aboveground tree biomass •Belowground biomass	Baseline Biomass burning: carbon dioxide	•Dry evergreen forest •Moist evergreen forest	Dinamica-EGO	Preparation of factor maps •Empirical approach •Weights of evidence used to generate factor maps Generation of deforestation risk map •Factor maps are presented as inputs to the Dinamica model •Weights of evidence from factor maps are used as direct inputs for the probability map •Transition rates are calculated •Distance to deforestation layer is generated for each iteration of the model from th…	•Distance to settlements •Distance to roads •Distance to protected areas •Distance to Natural Coffee Area •Distance to deforestation •Elevation •Slope •Population growth
Lacandon – Forest for life REDD+ Project	Guatemala	VCS	VM0015	Registered	1 February 2012 - 31 January 2042	30	2000 - 2007 and 2007 - 2010		•Aboveground tree biomass •Aboveground non-tree biomass •Belowground biomass	Baseline Aboveground tree biomass: carbon dioxide Aboveground non-tree biomass: carbon dioxide Belowground biomass: carbon dioxide Project activity Aboveground tree biomass: carbon dioxide Aboveground non-tree biomass: carbon dioxide Belowground biomass: carbon dioxide	•Pine Mixed Forest/Humid •Broadleaf Forest Low/Humid •Broadleaf Forest Low/Sub-humid •Broadleaf Forest Medium-High/Humid •Broadleaf Forest Medium-high/Sub-humid			•Distance from oil pipelines •Slope •Legal land use designation •Land aptitude •Road networds (paved and unpaved) •Distance from rivers •Distance from other bodies of water •Distance from schools •Forest type •Distance from oil palm processing plants •Distance from forest edge (dynamic)
REDD+ Project for Caribbean Guatemala: The Conservation Coast	Guatemala	VCS	VM0015	Registered	1 April 2012 - 31 March 2042	30	2000 - 2010	11	•Aboveground tree biomass •Belowground biomass •Harvested wood products •Litter	NA	•Very Humid Forest •Humid Forest	IDRISI	Preparation of factor maps •Heuristic approach •Distance maps produced using Euclidean Distance tool in ArcGIS •Land cover density factor maps were produced using the focal statistics tool •Population density factor map was produced using the inverse-distance-weighted Interpolation tool in ArcGIS •IDRISI Land Change Modeler for ArcGIS was used to convert all LULC and factor map .tif files into .r…	•Elevation •Slope •Distance to forest edge (dynamic) •Distance to secondary roads •Distance to navigable hydrology
Reduced Emissions from Avoided Deforestation in the Multiple Use Zone of the Maya Biosphere Reserve in Guatemala (GuateCarbon)	Guatemala	VCS	VM0015	Registered	30 January 2012 - 29 January 2042	30	2000 -2010	11		•Aboveground tree biomass •Aboveground non-tree biomass •Belowground biomass	•Mixed pine foresst (humid zone) •Broad-leafed low-statured forest (humid zone) •Broad-leafed low-statured forest (sub-humid zone) •Broad-leafed medium-statured forest (humid zone) •Broad-leafed medium-statured forest (sub-humid zone)	Dinamica-EGO		•Distance from oil pipelines •Slope •Legal land use designation •Soil suitability •Road networks (paved and unpaved) •Distance from rivers •Distance from other bodies of water •Distance from schools •Forest type •Distance from oil palm processing plants •Distance from forest edge (dynamic)
Reducing Emissions from Deforestation and Carbon Enhancement in Xe Pian National Protected Area	Lao	VCS	VM0015	Registered	1 September 2014 - 31 August 2043	30	2002 - 2012 Remote sensing imagery: 2002, 2007, 2012	NA	•Aboveground tree biomass •Belowground biomass	NA	•Closed Forest •Open/Degraded Forest •Closed Dipterocarp •Open/Degraded Dipterocarp	IDRISI Selva	Annual land use transition matrix generated by RED-FARM serves as input in LCM and substitutes the default Markov Matrix Approach in LCM Projection of the location of future deforestation •Land Change Modeler (LCM) •Multi-Layer Perceptron Neural Network (MLPNN) was selected as the model to perform an assessment of potential land use conversion •Magnitutde of LU/LC conversion is defined by transit…	•Distance to village centres •Distance to agricultural land •Slope •Distance to roads •Distance to markets
Carbon Emissions Reduction Project in the Forest Corridor Ambositra-Vondrozo (COFAV), Madagascar	Madagascar	VCS	VM0015	Registered	1 November 2007 - 31 October 2037	30	1990 - 2005	15	•Aboveground tree biomass •Belowground biomass •Dead wood	Project activity Biomass burning: methane	•Forest Land •Forest Land Category A (forest land within strict conservation zone) •Forest Land Category B (forest land within sustainable-use zone)	IDRISI	Projection of the location of future deforestation Land Change Modeler (LCM) using a neural network multilayer perceptron approach Preparation of factor maps •Heuristic approach to generate factor maps •Distance maps generated using Euclidean distances •Slope and elevation were used as continuous variables •Factor maps for discrete variables were generated by evidence likelihood variables	•Distance from the edge of the forest going inside •Distance from non crossable roads but accessible via cart •Distance from settlement •Altitude measured from the sea level
Carbon Emissions Reduction Project in the Corridor Ankeniheny-Zahamena (CAZ) Protected Area, Madagascar	Madagascar	VCS	VM0015	Registered	30 December 2007 - 29 December 2037	30	1990 - 2005	15	•Aboveground tree biomass •Belowground biomass •Dead wood	Project activity Biomass burning: methane	•Forest Land •Forest Land Category A (forest land within strict conservation zone) •Forest Land Category B (forest land within sustainable-use zone)	IDRISI	Projection of the location of future deforestation Land Change Modeler (LCM) using a neural network multilayer perceptron approach Preparation of factor maps •Heuristic approach to generate factor maps •Distance maps generated using Euclidean distances •Slope and elevation were used as continuous variables •Factor maps for discrete variables were generated by evidence likelihood variables	•Distance from railroad •Distance from permanent river •Distance from non crossable road but accessible via cart •Distance from "route national" or main road •Distance from secondary untared road •Distance from commune •Distance from settlement •Altitude measured from sea level •Empirical likelihood of forest transitioning to non-forest inside protected areas network
REDD+ PROJECT IN THE ALTO HUAYABAMBA CONSERVATION CONCESSION (CCAH).	Peru	VCS	VM0015	Registered	30 October 2013 - 31 December 2047	34	2000 - 2012	13	•Aboveground tree biomass •Belowground biomass	NA
Forest management to mitigate climate change in Bélgica native community, Madre de Dios region – Peru	Peru	VCS	VM0015	Registration requested	1 July 2017 - 30 June 2037	20	2005 - 2017	12	•Aboveground tree biomass •Belowground biomass	NA	•Hill Forest •Terrace Forest •Secondary Forest	Dinamica-EGO	Preparation of factor maps •Variables analysed through correlation submodel •Variables that had higher correlation values in Crammer index were discarded Preparation of deforestation risk maps •Analysis involves the interactor of factor maps and the forest and non-forest maps of the historical period, and the matrix of change from forest to non-forest by the analysis of the historical period	•Distance to opening of trails •Distance to rivers •Distance to interoceanic roads •Distance to secondary roads •CN Belica •Leakage belt •Vegetation type coverage •Reference region
BIOCORREDOR MARTIN SAGRADO REDD+ PROJECT	Peru	VCS	VM0015	Registered	1 January 2010 - 31 December 2049	40	2001 - 2010	10	•Aboveground tree biomass •Aboveground non-tree biomass •Partially included dead wood (standing deadwood included in forest classes but not lying deadwood)	NA	•Amazonian Moist Forests •Andean Moist Forests •Andean Dry Forests •Floodplain Forests		Unable to find appendix	•Distance to cities and villages •Distance to roads and tracks •Distance to large rivers •Distance to already cleared lands •Elevation •Slopes •Combination of distance to already cleared lands and distance to large rivers
Alto Mayo Conservation Initiative	Peru	VCS	VM0015	Registered	15 June 2008 - 14 June 2028	20	1996 - 2006	10	•Aboveground tree biomass •Aboveground non-tree biomass •Belowground biomass	NA	•Cloud Forest •Pre-Montane Forest •Dwarf Forest	IDRISI	Preparation of factor maps •Empirical approach •Distance maps generated using Euclidean distances •Slope and elevation as continous variables •Discrete data was generated by evidence likelihood variables Projection of the location of future deforestation •Used Land Change Modeler (LCM) •Selected LCM as it is based on neural network rather than multiple regression •Defined total deforestation base…	•Proximity to nearest settlement, subdivided into capitals, towns and villages •Proximity to nearest rivers, subdivided into primary and secondary rivers •Proximity to nearest roadways, subdivided into major roads, secondary roads and trails •Elevation •Slope
Forest Management to reduce deforestation and degradation in Shipibo Conibo and Cacataibo Indigenous communities of Ucayali region	Peru	VCS	VM0015	Registered	1 July 2010 - 30 June 2030	20	2000 - 2010	10	•Aboveground tree biomass •Belowground biomass	NA	•Riverbank Complex Forest •Low Terrace Forest •Medium Terrace Forest •High Terrace Forest •Knoll Forest •Low Hill Forest •Average Hill Forest •High Hill Forest •Low Mountain Forest •High Mountain Forest	Dinamica-EGO	Preparation of factor maps •Empirical approach •Euclidean distances used to generate distance maps Preparation of risk maps for deforestation •Combination of variables used to generate risk map •Risk maps generated in raster format with pixel size of 71m, represented in the entire reference region Mapping of the locations of future deforestation •Map of forest reference for project start date in …	•Hydrography distance •Distance to primary roads •Distance to secondary roads •Distance to population centres •Mining cadastre •Native communities •Forest concessions •Protected natural areas •Reegional conservation area •Ecotouristic conservation area
Mjumita Community Forest Project (Lindi)	Tanzania	VCS	VM0015	Registered	21 April 2012 - 20 April 2042	30	25 May 2001 - 21 April 2012	11	•Aboveground tree biomass •Belowground biomass	Project activity Biomass burning: methane	•High Carbon Forest •Low Carbon Forest	Randomforest model implemented in R	Parameters for most accurate Randomforest model •Training data location: Equal stratified (deforestation and persistence) random sample of 150,000 pixels •Variables used: All factor maps •Non-Default Arguments Used: nodesize=7, ntree=3999 Mapping the locations of future deforestation •Wrote R script to select pixels in the reference region with highest probability of deforestataion until number o…	•Distance to recent deforestation •Distance to past deforestation •Distance from the nearest road •Distance from the nearest settlement (cluster of 10 or more houses) •Digital Elevation Model •Slope •Topographic Position Index •Soil type •Euclidean distance to streams •Land-use land-cover classes •1km grid population pressure
COMACO Landscape Management Project	Zambia	VCS	VM0015; VM0017	Registered	1 July 2012 - 30 June 2032	20	1 May 2002 - 17 July 2013	11	•Aboveground tree biomass •Belowground bioimass •Soil	Project activity Biomass burning: methane	•Forest	TerrSet	Preparation of factor maps •Eventuality likelihood algorithm under Land Change Modeler •Determines transition potential from forest to non-forest using group of factors Mapping of locations of future deforestation •Preduction was done using LCM •PRediction based on all areas defined from the LU/LC analysis as forest in 2013	•Distance to primary roads •Elevation

## Sheet: Plan Vivo
Project Name	Country	Project Details				Methodology Variables							Deforestation Risk Mapping
		Certificaiton Standard	AFOLU Category	Methodology Name	Project status	Crediting Period	Number of Crediting Years	Historical Reference Period	Number of Historical Reference Years	Carbon Pools	GHG sources	Forest Classes of LULC	Software	Projection of future deforestation location (risk map)	Factor Maps and Variables
Durian Rambun	Indonesia	Plan Vivo System	Avoided deforestation	-		2013 - 2042 (30 years)		10 years prior to project start date		AGB (stems, branch wood and leaves) BGB (roots)		•Dense forest •Medium forest •Sparse forest		Remote sensing techniques. Analysis of forest and non-forest cover changes between times of satellite images from reference period
Nanga Lauk	Indonesia	Plan Vivo System	Avoided deforestation	PVS Approved Approach for Estimation of climate benefits from REDD in community managed forest		First project period: 1 Jan 2018 - 31 Dec 2022		2005 - 2016	11	Aboveground woody biomass Belowground woody biomass		Classified according to forest type, legal classification, topographic class: Forest type: Peat swamp forest, secondary peat swamp forest, riparian forest, secondary riparian forest Legal classification: Protection Forest, Limited Production Forest Topographic class: Lowland		Estimated by equations in AA-CFREDD (Annex 7 - NOT ATTACHED)
Punan Long Adiu	Indonesia	Plan Vivo System	Avoided deforestation	PVS Approved Approach for Estimation of climate benefits from REDD in community managed forest		First project period: 1 Jan 2018 - 31 Dec 2022		2005 - 2016	11	Aboveground woody biomass Belowground woody biomass		Classified according to forest type, legal classification, topographic class: Forest type: Dipterocarp forest, secondary dipterocarp forest Legal classification: Protection Forest, Limited Production Forest, Other Use Area Topographic class: Lowland, Hill and sub-montane, Montane		Estimated by equations in AA-CFREDD (Annex 6 - NOT ATTACHED)
Bujang Raba	Indonesia	Plan Vivo System	Avoided deforestation; Agroforestry	-		2014-01-01		2006 - 2013		Aboveground woody biomass		•Protected Forests •Production Forests •Customary Forest •Village Forests		Deforestation trend (0.4%) estimated through analysis of Satelite Lansat during reference period (2006-2013) Estimation of carbon stocks in project area through 21 forest inventory plots in the conservation zone. Methodology used: recommendation by Winrock International

## Sheet: UNFCCC Submissions
Country	Submission to UNFCCC		Time boundaries		Method	Remarks	Link to document
	Submission edition	Submission Date	Historical reference period	Number of reference years
Thailand	Submission on proposed reference level	2020	2006 - 2016	11	Historical average	•Forest carbon stock estimated with forest inventory measurements and allometric equations •Thailand has a ban on felling trees, even for research purposes. Hence estimation of carbon stocks was based on allometric equations that were developed in the 1960s and 1980s	https://redd.unfccc.int/files/thailand_frel_frl_report.pdf
Indonesia	Submission on proposed national reference level	2022	2006 - 2020	14	Historical average	•Emission calculation based on land cover maps of 2006/2009 and 2019/2020 •Reference level was calculateed basd on average emissions and removals of REDD+ activities within reference period	https://redd.unfccc.int/files/2nd_frl_indonesia_final_submit.pdf
	Modified submission on proposed reference level	2016	1990 - 2012	22	Historical average	•Reference emission calculated by using the average annual emissions from 1990-2012 •Historical average approach	https://redd.unfccc.int/files/frel_submission_by__indonesia_final.pdf
Malaysia	Modified submission on proposed reference level	2019	2005 - 2015	11	Historical average		https://redd.unfccc.int/files/rplusfrl19m_revised.pdf
	Submission on proposed reference level	2018	2000 - 2014	15	Historical average	•Historical emission estimated developed based on official statistics on commercial harvest logs from Permanent Reserved Forests	https://redd.unfccc.int/files/2018_frel_submission_malaysia.pdf
	Modified submission on proposed reference level	2015	•1992 - 2005 •1997 - 2010	•14 •10	Historical average	•Historical emission estimated developed based on official statistics on commercial harvest logs from Permanent Reserved Forests	https://redd.unfccc.int/files/modified_submission_malaysia_frel_final.pdf
Vietnam	Modified submission on proposed reference level	2016	1995 - 2010	16	Historical average	•Average of historical emissions/removals during reference period •Multiplying activity data by corresponding EF/RFs and summing them up •Estimated by agro-ecological region for three periods of 1995-2000, 2000-2005 and 2005-2010	https://redd.unfccc.int/files/vietnam_frl_modified__submission_final_for_posting.pdf
Cambodia	Modified submission on proposed reference level	2022	2011 - 2018	8	Historical average	•Based on historical average emissions from 2011 to 2018	https://redd.unfccc.int/files/cambodia_2nd_frl_modification_submission_20213005.pdf
	Modified submission on proposed reference level	2017	2006 - 2014	8	Historical average	•Historical average of net emission from deforestation for eight years from 2006 to 2014	https://redd.unfccc.int/files/camfrl_may_22_2017.pdf
Sri Lanka	Modified submission on proposed reference level	2017	2000 - 2010	11	Historical average	•Historical annual deforestation and resforestation estimates for 2000-2010	https://redd.unfccc.int/files/sl_frl_modified_submission_november_2017.pdf
India	Modified submission on proposed reference level	2018	2000 - 2008	9	Historical average	•Historical method	https://redd.unfccc.int/files/modified_submission_of_frl_02_november_2018.pdf
Argentina	Modified submission on proposed reference level	2019	2002 - 2013	12	Historical average		https://redd.unfccc.int/files/2019_nref_argentina_resubmission_oct_final.pdf
Bangladesh	Modified submission on proposed reference level	2018	2000 - 2015	15	Historical average	•Historical emissions and removal for 2000 and 2015 are calculated based on the IPCC equation (AD x EFRF), and emission or removals per year was botained by dividing the difference between the two estimates by 15	https://redd.unfccc.int/files/frl-report_revised_17_july2019_f.pdf
Belize	Modified submission on proposed forest reference level	2020	2001 - 2015	15	Time function	•FRL values were determined using the model (y = 244053x + 702027) which is the linear model with the best statistical fit for the historical data on emissions and removals	https://redd.unfccc.int/files/belize_frl_report_modification__2001-2015__2020_august_3rd.pdf
Bhutan	Modified submission on proposed reference level	2020	2005 - 2014	10	Historical average		https://redd.unfccc.int/files/final_bhutan_frel_frl_20201207_for_webposting.pdf
Brazil	Modified submission on proposed reference level	2018			Historical average	•Unclear/not included in document	https://redd.unfccc.int/files/frelc_modifiedversion_correction2019.pdf
	Modified submission on proposed reference level (Cerrado biome)	2017	2000 - 2010	11	Historical average		https://redd.unfccc.int/files/frelcerrado_en_20170629_br_v.2.pdf
	Modified submission on proposed reference level (Amazone biome)	2014	1996 - 2010	15	Historical average		https://redd.unfccc.int/files/redd_brazil_frel_final_19nov.pdf
Chile	Modified submission on proposed forest reference level - english	2016	2001 - 2013	13	Historical average		https://redd.unfccc.int/files/chile_mod_sub_final_01032017_english.pdf
Colombia	Modified submission on proposed reference level	2020	2008 - 2017	10	Historical average		https://redd.unfccc.int/files/18-08-2020_nref_colombia_v8.pdf
	Modified submission on proposed reference level	2014	2000 - 2012	13	Historical average	•Construction of FREL involved multiplicatino of the average emission factor by the average deforestation plus 10% from national circumstances	https://redd.unfccc.int/files/20.10.15col__frel_english_clean_numbers.pdf
Congo	Modified submission on proposed reference level	2017	2000 - 2012	13	Historical average		https://redd.unfccc.int/files/nerf_soumission__de_la_r__publique_du_congo_version_finale.pdf
Costa Rica	Modified submission on proposed reference level	2016	•1986 - 1996 •1997 - 2009	•11 •13	Historical average		https://redd.unfccc.int/files/frel_costa_rica_modified.pdf
Cote D'Ivoire	Modified submission on proposed reference level	2017	2000 - 2015	16	Historical average		https://redd.unfccc.int/files/rci_nrf_ccnucc_2017.10.15.pdf
Democratic Republic of the Congo	Modified submission on proposed reference level	2018	2000 - 2014	15	Historical average		https://redd.unfccc.int/files/rdc_documentnerf_soumissionfinale_29112018.pdf
Dominica	Submission on proposed national reference level	2022	2000 - 2017 (GHG historical analysis period)	18	Time function	•Gain-Loss method from the 2006 IPCC guidelines for National GHG inventories and a country-specific excel calculation tool •Historical average cannot be used due to hurricane Maria in 2017. Dominica was a net sink prior to the hurricane but had greater emissions than removals post hurricane	https://redd.unfccc.int/files/2022_dom_frel_report_jan_5.pdf
Dominican Republic	Submission on proposed national reference level	2022	2001 - 2015	15	Historical average		https://redd.unfccc.int/files/dr_nivel_de_referencia_forestal_enero_20_2022.pdf
	Modified submission on proposed reference level	2020	2006 - 2015	10	Historical average		https://redd.unfccc.int/files/nrfe_-_nrf_rep._dom_modificado.pdf
Ecuador	Submission on proposed national reference level	2020	2001 - 2014	15	Historical average		https://redd.unfccc.int/files/06.01.2020_nivel_de_referencia_de_emisiones_forestales_de_ecuador_2001-2014.pdf
	Modified submission on proposed reference level	2015	2000 - 2008	9	Historical average		https://redd.unfccc.int/files/submission_frel_ecuador.pdf
El Salvador	Modified submission on proposed reference level	2020	2006 - 2015	10	Historical average		https://redd.unfccc.int/files/nivel_de_referencia_forestal_el_salvador_2020_modified_en.pdf
Equatorial Guinea	Modified submission on proposed reference level	2020	2013 - 2018	5	Historical average		https://redd.unfccc.int/files/eg_frlsubmissions_2020_10_08_para_publicar.pdf
Ethiopia	Modified submission on proposed reference level	2017	2000 - 2013	14	Historical average	•Based on historical average of emissions and removals between 2000-2013	https://redd.unfccc.int/files/ethiopia_frel_3.2_final_modified_submission.pdf
Gabon	Modified submission on proposed reference level	2021	2000 - 2009	10	Historical average		https://redd.unfccc.int/files/gabon_frl_modified_oct2021_clean_final.pdf
Ghana	Submission on proposed national reference level	2020	2001 - 2015	15	Historical average	•Difference between the 2017 submission: apprach for activity data generation	https://redd.unfccc.int/files/2020_ghana_frel_report_-_ccd.pdf
	Modified submission on proposed reference level	2017	2001 - 2015	15	Historical average		https://redd.unfccc.int/files/ghana__modified_frl_november_10_2017_clean.pdf
Guatemala	No submission
Guinea-Bissau	Modified submission on proposed reference level	2019	2007 - 2015	8	Historical average		https://redd.unfccc.int/files/guinea-bissau_frel2019_english_modified.pdf
Guyana	Modified submission on proposed reference level	2015	2001 - 2012	12	Historical average		https://redd.unfccc.int/files/guyanas_proposal_for_reference_level_for_redd__-_final_sept_2015.pdf
Honduras	Modified submission on proposed reference level	2020	2000 - 2016	16	Historical average		https://redd.unfccc.int/files/nrf_honduras_2020_sumision_modificada.pdf
	Modified submission on proposed reference level	2017				•Unclear/not included in document	https://redd.unfccc.int/files/nref_honduras_final.pdf
Kenya	Modified submission on proposed reference level	2020	2002 - 2018	17	Historical average		https://redd.unfccc.int/files/kenya_national_frl_report-_august_2020.pdf
Lao PDR	Modified submission on proposed reference level	2018	2005 - 2014	10	Historical average		https://redd.unfccc.int/files/lao_2018_frel_submission_modified.pdf
Liberia	Modified submission on proposed reference level	2019	2009 - 2018	10	Historical average	•IPCC 2006 guidelines, equation 2.15 and 2.16 •Estimation of carbon stock and emissions due to deforestation and forest degradation	https://redd.unfccc.int/files/liberia_frel_submission_december_2019_for_webposting.pdf
Madagascar	Modified submission on proposed reference level	2018	2006 - 2015	10	Historical average		https://redd.unfccc.int/files/20180528_frel_mada_modified.pdf
	Modified submission on proposed reference level	2017	2005 - 2013	9	Historical average		https://redd.unfccc.int/files/2017_frel_mdg_modified_submission.pdf
	Submission on proposed national reference level (informal english translation)	2017	2005 - 2013	9	Historical average		https://redd.unfccc.int/files/ccnucc_frel_madagascar_eng_fb_abe_finalbnccc.pdf
Malawi	Submission on proposed national reference level	2020	2006 - 2016	10	Historical average		https://redd.unfccc.int/files/government_of_malawi_forest_reference_level_report.pdf
Mexico	Modified submission on proposed reference level	2020	2007 - 2016	10	Historical average		https://redd.unfccc.int/files/nref_2020_modificado_mexico_23072021_nt_20220103_clean.pdf
	Modified submission on proposed reference level	2015	2000 - 2010	11	Historical average		https://redd.unfccc.int/files/frel_mexico_modified.pdf
Mongolia	Modified submission on proposed reference level	2018	2005 - 2015	10	Historical average		https://redd.unfccc.int/files/mongolia_2018_frl_submission_modified.pdf
Mozambique	Modified submission on proposed reference level	2018	2003 - 2013	11	Historical average		https://redd.unfccc.int/files/moz_frel_report_final.v03_03102018.pdf
Myanmar	Modified submission on proposed reference level	2018	2005 - 2015	11	Historical average		https://redd.unfccc.int/files/revised-myanmar_frl_submission_to_unfccc_webposted.pdf
Nepal	Modified submission on proposed reference level	2017	2000 - 2010	10	Historical average	•FRL construction followed the guidance and guidelines of IPCC and the UNFCCC Decisions 12/CP.17 and 13/CP.19. •Construction was based on the average emissions and removals of the historical time period 2000-2010	https://redd.unfccc.int/files/finalfrlnepal_jan2018.pdf
Nicaragua	Modified submission on proposed reference level	2019	2005 - 2015	11	Historical average		https://redd.unfccc.int/files/nref_nicaragua_vf_limpio_14072020.pdf
Nigeria	Modified submission on proposed reference level	2018	2006 - 2016	11	Historical average	•National FREL following the subnational FREL in 2018	https://redd.unfccc.int/files/nigeria_national_frel_modified_revised__for_posting.pdf
	Modified submission on proposed subnational reference level (Jurisdictional Approach)	2018	2000 - 2014	15	Historical average	•Subnational FREL: Cross River State	https://redd.unfccc.int/files/nigeria_sub_national_frel_modified_edition._final_submitted.pdf
Pakistan	Modified submission on proposed reference level	2020	2004 - 2012	9	Historical average		https://redd.unfccc.int/files/1._unfccc_frel_pakistan__final_with_proofread_-final.pdf
Panama	Submission on proposed national reference level	2022	2005 - 2015	10	Historical average		https://redd.unfccc.int/files/documento_frel_panama_v1.pdf
	Modified submission on proposed reference level	2018				•Unclear/not included in document	https://redd.unfccc.int/files/modificacion_frel_report_panama_vfinal_5_6_2018.pdf
Papua New Guinea	Modified submission on proposed reference level	2017	2001 - 2013	13	Time function		https://redd.unfccc.int/files/png_frl_resubmission_modified_201700710_final.pdf
Paraguay	Submission on proposed reference level	2022	2012 - 2019	8	Historical average		https://redd.unfccc.int/files/nref_actualizac_dic2021.pdf
	Modified submission on proposed reference level	2016				•Unclear/not included in document	https://redd.unfccc.int/files/paraguay_2016_frel_submission_modified.pdf
Peru	Submission on proposed reference level	2021	2010 - 2019	10	Historical average		https://redd.unfccc.int/files/nref_peru_final.pdf
	Modified submission on proposed reference level	2016	2001 - 2014	14	Historical average		https://redd.unfccc.int/files/frel__submission_peru_modified.pdf
Saint Lucia	Submission on proposed national reference level	2021	2001 - 2013	13	Historical average		https://redd.unfccc.int/files/saint_lucia_frel.pdf
Solomon Islands	Modified submission on proposed reference level	2019	2001 - 2017	17	Time function	•Solomon Islands is HFLD country with very low historical and recently increasing emissions from deforestation and forest degradation, particularly after 2012	https://redd.unfccc.int/files/si_frl_mod_submission_to_unfccc_draft_19072019.pdf
Sudan	Modified submission on proposed reference level	2020	2006 - 2018	13	Historical average		https://redd.unfccc.int/files/sudans_modified_frl_submission_webposting.pdf
Suriname	Submission on proposed reference level	2021	2000 - 2019	20	Time function		https://redd.unfccc.int/files/annex_1_suriname_frel_2021_-_20210107.pdf
	Modified submission on proposed reference level	2018	2000 - 2015	16	Time function		https://redd.unfccc.int/files/frel_suriname_modified_20180528.pdf
Togo	Modified submission on proposed reference level	2020	2003 - 2018	15	Historical average		https://redd.unfccc.int/files/nrf_togo_06_1_20_rev_18_08_20_finale.pdf
Uganda	Modified submission on proposed reference level	2018	2000 - 2015	15	Historical average		https://redd.unfccc.int/files/uganda_frl_final_2018_submitted.pdf
United Republic of Tanzania	Modified submission on proposed reference level	2017	•Mainland Tanzania: 2002 - 2013 •Zanzibar: 2004 - 2012	•Mainland: 12 •Zanzibar: 9	Historical average		https://redd.unfccc.int/files/2017_submission_frel_tanzania.pdf
Zambia	Modified submission on proposed reference level	2021	2009 - 2018	10	Historical average		https://redd.unfccc.int/files/zambia_frel_modified_2021.pdf
	Submission on proposed national reference level	2016	2005 - 2014	10	Historical average		https://redd.unfccc.int/files/2016_submission_frel_zambia.pdf
